# Supplementary material for: A Meta-Analysis of Influencing Factors for Reinfection of Hand, Foot and Mouth Disease in China, Based on Adjusted Effect Estimates
Source: Pathogens. 2026 Jan 2;15(1):50. doi: 10.3390/pathogens15010050 (PMC12844915; doi:10.3390/pathogens15010050)
Supplement: Supplementary file 1 [file pathogens-15-00050-s001.zip]

Archive with 2 entries (2 files):
- Supplementary materials Table s2 PRISMA checklist.pdf
- Supplementary materials.pdf
